# Supplementary material for: Molecular investigation of Cryptosporidium and Giardia in pre- and post-weaned calves in Hubei Province, China
Source: Parasit Vectors. 2017 Oct 25;10:519. doi: 10.1186/s13071-017-2463-3 (PMC5657125; doi:10.1186/s13071-017-2463-3)
Supplement: Supplementary file 1 — Oligonucleotide primers and PCR protocol used in this study. (XLSX 37 kb) [file 13071_2017_2463_MOESM1_ESM.xlsx]

## Sheet: Sheet1
Additional Table S1: Oligonucleotide primers and PCR protocol used in this study.
Genus	Gene region	Sequence of primers (5' to 3')	Amplicon size (bp)	PCR protocol			Reference
				Initial denaturation	Main cycling conditions	Final extension
Cryptosporidium	pLSUc	LSU2040F: CGAATAGCGTTATCTTTGCTATTT	~500	94 °C for 5 min	94°C for 30 s, 58°C for 30 s, 72°C for 50 s; 35 cycles	72°C for 5 min	[1]
		LSU3020R: GTCTTCCGCGAAGATCAG
		LSU2065F: TTACCATGGAATYAGTTCAGC		94 °C for 5 min	94°C for 30 s, 58°C for 30 s, 72°C for 30 s; 35 cycles	72°C for 5 min
		LSU2557R: AACACCATTTTCTGGCCATC
Cryptosporidium	pSSUc	18SiCF2: GACATATCATTCAAGTTTCTGACC	~590	94 °C for 5 min	94°C for 30 s, 58°C for 30 s, 72°C for 30 s; 45 cycles	72°C for 10 min	[2]
		18SiCR2: CTGAAGGAGTAAGGAACAACC
		18SiCF1: CCTATCAGCTTTAGACGGTAGG		94 °C for 5 min	94°C for 30 s, 58°C for 30 s, 72°C for 30 s; 45 cycles	72°C for 10 min
		18SiCR1: TCTAAGAATTTCACCTCTGACTG
Giardia	pSSUg	Gia2029: AAGTGTGGTGCAGACGGACTC	~290	94 °C for 4 min	94°C for 45 s, 55°C for 30 s, 72°C for 45 s; 35 cycles	72°C for 4 min	[3]
		Gia2150c: CTGCTGCCGTCCTTGGATGT
		RH11: CATCCGGTCGATCCTGCC		94 °C for 2 min	94°C for 20 s, 59°C for 20 s, 72°C for 30 s; 35 cycles	72°C for 7 min	[4]
		RH4: AGTCGAACCCTGATTCTCCGCCAGG
References:
1. Koehler AV, Korhonen PK, Hall RS, Young ND, Wang T, Haydon SR, et al. Use of a bioinformatics-assisted primer design strategy to establish a new nested PCR-based method for Cryptosporidium. Parasit Vectors. 2017;XXX XX.
2. Ryan U, Xiao L, Read C, Zhou L, Lal AA, Pavlasek I. Identification of novel Cryptosporidium genotypes from the Czech Republic. Appl Environ Microbiol. 2003;69(7):4302-7.
3. Appelbee AJ, Frederick LM, Heitman TL, Olson ME. Prevalence and genotyping of Giardia duodenalis from beef calves in Alberta, Canada. Vet Parasitol. 2003;112(4):289-94.
4. Hopkins RM, Meloni BP, Groth DM, Wetherall JD, Reynoldson JA, Thompson RC. Ribosomal RNA sequencing reveals differences between the genotypes of Giardia isolates recovered from humans and dogs living in the same locality. J Parasitol. 1997;83(1):44-51.
