# Supplementary material for: Molecular investigation of Cryptosporidium and Giardia in pre- and post-weaned calves in Hubei Province, China
Source: Parasit Vectors. 2017 Oct 25;10:519. doi: 10.1186/s13071-017-2463-3 (PMC5657125; doi:10.1186/s13071-017-2463-3)
Supplement: Supplementary file 2 — Summary of information on the reference sequences from the GenBank database used in the present study. (XLSX 55 kb) [file 13071_2017_2463_MOESM2_ESM.xlsx]

## Sheet: Sheet1
Additional Table S2. Summary of information on the reference sequences from the GenBank database used in the present study.
Species	Host	Locality	Gene	GenBank No.	Reference
Cryptosporidium andersoni	Cattle	China	pSSUc	JX515549	Unpublished data
Cryptosporidium bovis	Yak	China	pSSUc	KU052813	[1]
Cryptosporidium bovis	Cattle	China	pSSUc	KT884495	Unpublished data
Cryptosporidium bovis	Cattle	China	pSSUc	KP994913	[2]
Cryptosporidium ryanae	Cattle	China	pSSUc	KP994915	[2]
Cryptosporidium ryanae	Cattle	China	pSSUc	KP793013	[3]
Giardia duodenalis	Cattle	China	pSSUg	KF843921	[4]
Giardia duodenalis	Cattle	Brazil	pSSUg	JF957620	Unpublished data
Giardia duodenalis	Cattle	the USA	pSSUg	JN375981	[5]
Giardia duodenalis	Cattle	the USA	pSSUg	JN375981	[6]
Giardia duodenalis	Deer	China	pSSUg	KX259145	Unpublished data
Giardia duodenalis	Takin	China	pSSUg	KR048491	[7]
References:
1. Li P, Cai J, Cai M, Wu W, Li C, Lei M, et al. Distribution of Cryptosporidium species in Tibetan sheep and yaks in Qinghai, China. Vet Parasitol. 2016;215:58-62.
2. Zhang XX, Tan QD, Zhou DH, Ni XT, Liu GX, Yang YC, et al. Prevalence and molecular characterization of Cryptosporidium spp. in dairy cattle, northwest China. Parasitol Res. 2015;114(7):2781-7.
3. Qi M, Wang H, Jing B, Wang D, Wang R, Zhang L. Occurrence and molecular identification of Cryptosporidium spp. in dairy calves in Xinjiang, Northwestern China. Vet Parasitol. 2015;212(3-4):404-7.
4. Wang H, Zhao G, Chen G, Jian F, Zhang S, Feng C, et al. Multilocus genotyping of Giardia duodenalis in dairy cattle in Henan, China. PLoS One. 2014;9 6:e100453.
5. Santín M, Dargatz D, Fayer R. Prevalence of Giardia duodenalis assemblages in weaned cattle on cow-calf operations in the United States. Vet Parasitol. 2012;183(3-4):231-6.
6. Trout JM, Santin M, Greiner E, Fayer R. Prevalence of Giardia duodenalis genotypes in pre-weaned dairy calves. Vet Parasitol. 2004;124(3-4):179-86.
7. Zhao GH, Du SZ, Wang HB, Hu XF, Deng MJ, Yu SK, et al. First report of zoonotic Cryptosporidium spp., Giardia intestinalis and Enterocytozoon bieneusi in golden takins (Budorcas taxicolor bedfordi). Infect Genet Evol. 2015;34:394-401.
